# Supplementary material for: Influenza virus neuraminidase regulates host CD8+ T-cell response in mice
Source: Commun Biol. 2020 Dec 8;3:748. doi: 10.1038/s42003-020-01486-z (PMC7722854; doi:10.1038/s42003-020-01486-z)
Supplement: Supplementary file 3 — Supplementary Data 1 [file 42003_2020_1486_MOESM3_ESM.xlsx]

## Sheet: Fig.1
Influenza Virus Neuraminidase Regulates the Host CD8 T-cell Response in mice.
Chung-Yi Wu, Hong-Yang Chuang, Chi-Huey Wong
Fig. 1b
PBS	WSN	44-G	72-G	44-72-G	44-72--219-G	LAIV WSN-NA	WSN-NA-CD	WSN-NA-AS1	WSN-NA-AS2	WSN-NA G388A
55	2390	2670	2156	687	654	65	44	58	66	2549
49	2230	2430	2325	678	878	71	39	36	58	2368
38	2640	2290	2710	742	769	29	63	49	68	2217
20	2280	2487	2109	803	599	38	29	27	37	2319
45	2190	2099	2312	757	699	61	59	71	69	2498
Fig. 1C	8 hrs	8 hrs	8 hrs	24 hrs	24 hrs	24 hrs
WSN	2.41	2.36	2.45	6.2	6.36	6.41
44-G	2.4	2.43	2.39	6.26	6.36	6.33
72-G	2.45	2.34	2.41	6.28	6.34	6.51
44-72-G	2.41	2.43	2.38	4.45	4.56	4.72
44-72-219-G	2.38	2.45	2.4	4.64	4.49	4.55
LAIV WSN-NA	2.41	2.43	2.37	2.45	2.41	2.35
WSN NA-CD	2.45	2.32	2.38	2.43	2.45	2.38
WSN NA-AS1	2.16	2.45	2.34	2.45	2.4	2.29
WSN NA-AS2	2.4	2.38	2.45	2.41	2.46	2.51
WSN NA G388A	2.45	2.41	2.16	6.43	6.39	6.52
Fig. 1d
	8 hrs	8 hrs	8 hrs	24 hrs	24 hrs	24 hrs
WSN	96	98	106	103	98	99
44-G	97	102	105	97	102	99
72-G	96	99	104	104	98	101
44-72-G	98	107	96	208	188	198
44-72-219-G	103	98	97	198	212	202
LAIV WSN-NA	101	97	98	358	378	388
WSN-NA-CD	96	98	99	386	378	368
WSN-NA-AS1	97	102	98	386	388	368
WSN-NA-AS2	103	95	97	376	386	392
WSN-NA G388A	99	103	98	103	99	98

## Sheet: Fig. 2
Fig. 2b							Fig. 2c
day	PBS	WSN	WSN (UL)	LAIV WSN-NA	WSN-NA-AS1		day	PBS	PBS	PBS	PBS	PBS	PBS	PBS	PBS	PBS	PBS	WSN	WSN	WSN	WSN	WSN	WSN	WSN	WSN	WSN	WSN	WSN (UL)	WSN (UL)	WSN (UL)	WSN (UL)	WSN (UL)	WSN (UL)	WSN (UL)	WSN (UL)	WSN (UL)	WSN (UL)	LAIV WSN-NA	LAIV WSN-NA	LAIV WSN-NA	LAIV WSN-NA	LAIV WSN-NA	LAIV WSN-NA	LAIV WSN-NA	LAIV WSN-NA	LAIV WSN-NA	LAIV WSN-NA	LAIV WSN-NA-AS1	LAIV WSN-NA-AS1
14	0						1	102	103	99	99	97	105	102	98	98	97	95	98	99	102	98	103	102	105	102	102	98	97	99	95	103	101	105	100	99	98	95	103	98	97	99	104	102	98	102	98	102	96
14	0						2	101	103	97	97	104	98	99	95	95	104	93	95	96	97	95	97	97	94	95	98	96	94	95	96	98	99	101	97	96	97	94	102	98	97	99	103	102	97	101	97	99	96
14	0						3	99	102	95	98	104	105	100	98	94	103	91	87	91	93	91	89	89	88	89	88	95	92	92	95	94	95	96	94	94	95	93	101	99	98	100	100	103	96	102	99	102	95
14	0						4	103	103	96	98	105	103	98	100	96	102	86	86	85	84	86	85	80	75	79	82	89	88	91	94	91	92	93	90	92	92	94	101	97	96	100	102	103	95	103	98	101	94
14	0						5	104	105	96	102	103	99	99	101	97	101	85	79	83	76	81	76					93	89	90	92	89	89	87	89	89	90	94	99	101	97	101	103	104	97	104	97	99	96
14	0						6	105	104	98	99	102	103	98	102	99	98	81	78	79								95	91	88	90	85	87	85	87	88	86	96	102	100	99	99	102	103	98	103	99	98	98
14	0						7	104	105	99	101	103	105	97	99	102	102	76										97	92	87	88	88	85	84	84	87	84	98	103	99	99	98	105	105	99	105	101	101	99
14	0						8	106	104	98	102	102	102	98	102	103	103											97	92	91	89	89	88	87	86	85	86	97	102	102	102	101	107	107	102	104	102	101	100
14	0						9	105	103	101	101	99	103	101	102	102	105											98	94	93	90	91	89	88	87	87	88	99	104	103	103	102	108	106	101	107	100	102	99
14	0						10	104	105	102	103	102	105	103	105	101	102											95	95	95	92	92	90	89	89	89	89	101	105	102	102	103	107	109	102	107	103	104	102
5		1					11	105	104	102	102	104	106	102	108	102	103											98	97	96	91	92	92	88	89	89	92	102	106	105	104	105	109	110	105	109	104	103	103
5		1					12	107	105	104	103	104	105	104	109	104	105											101	99	98	94	95	94	92	92	92	94	100	107	104	105	107	110	112	104	108	105	106	105
5		1					13	105	107	104	105	103	107	108	110	108	107											101	101	98	95	96	95	96	93	93	96	103	110	107	107	109	112	111	108	110	107	107	108
5		1					14	109	110	108	110	106	112	110	115	110	113											102	101	99	96	98	96	97	96	95	99	105	112	110	113	115	119	117	110	113	112	109	110
6		1
6		1
6		1
7		1					Fig. 2d
7		1						PBS	PBS	PBS	WSN	WSN	WSN	WSN (UL)	WSN (UL)	WSN (UL)	LAIV WSN-NA	LAIV WSN-NA	LAIV WSN-NA	LAIV WSN-NA-AS1	LAIV WSN-NA-AS1	LAIV WSN-NA-AS1
8		1						0	0	0	4.92	4.89	4.96	2.36	2.26	2.56	0.48	0.56	0.6	0.32	0.56	0.48
14			0
14			0
14			0
14			0				Fig. 2e
14			0					PBS					WSN					WSN (UL)					LAIV WSN - NA					LAIV WSN-NA-AS1
14			0					39.2304	38.8223	38.2468	38.8804	38.7644	132.527	124.468	123.174	130.367	133.72	71.1949	68.1769	69.5136	72.5909	70.2443	47.072	46.2358	47.4248	48.4994	48.6445	47.709	49.4503	44.342	47.7803	44.4082
14			0
14			0
14			0				Fig. 2f
14			0					PBS					WSN					WSN (UL)					LAIV WSN - NA					LAIV WSN-NA-AS1
14				0				71.625	71.8231	75.9034	72.8222	74.4496	695.881	658.473	669.479	599.437	633.491	385.273	365.571	396.065	375.812	391.713	125.497	128.656	132.26	129.727	107.806	127.947	124.461	123.434	127.242	126.891
14				0
14				0			Fig. 2g
14				0			PBS					WSN(UL)					LAIV WSN-NA					LAIV WSN-NA-AS1
14				0			10	20	40	10	20	320	640	320	320	640	40	20	80	20	10	30	40	20	10	30
14				0
14				0
14				0			Fig. 2j
14				0			Day	PBS										WSN (UL)										LAIV WSN-NA										LAIV WSN-NA-AS1
14				0			1	95	103	102	98	101	101	103	98	99	100	98	102	99	101	98	98	102	103	103	98	103	99	101	98	99	104	98	98	101	99	103	98	99	101	99	96	101	101	102	100
14					0		2	96	95	98	96	99	97	98	97	96	97	95	96	98	97	95	95	97	97	96	98	100	98	102	97	99	103	98	99	100	98	101	98	98	100	98	96	101	100	102	100
14					0		3	90	92	94	92	93	94	93	91	90	92	91	90	93	92	91	90	92	91	92	93	98	99	101	97	98	100	97	98	100	98	101	98	98	99	98	96	100	99	101	99
14					0		4	85	86	88	85	87	86	84	83	85	85	88	87	88	87	86	85	88	87	84	87	99	98	99	96	97	99	96	97	98	97	100	98	97	98	97	94	99	98	98	98
14					0		5	80	81	82	80	81	79					83	81	83	81	80	80	81	80	79	81	96	97	99	95	96	97	95	96	97	95	98	97	96	97	96	94	98	97	96	97
14					0		6	76	78	77								79	78	79	75	76						93	94	96	94	95	96	96	95	96	94	97	96	96	96	95	93	97	96	98	96
14					0		7											73										95	94	96	93	95	96	97	94	96	94	96	95	95	95	96	93	96	96	98	94
14					0		8																					97	95	98	95	96	98	99	96	97	95	96	96	96	97	96	94	96	96	99	96
14					0		9																					99	97	99	96	98	102	98	98	98	97	98	97	98	99	98	95	98	98	99	98
14					0		10																					98	99	101	98	99	104	99	99	98	99	99	98	99	101	98	96	99	99	101	99
14					0		11																					101	100	103	99	101	106	100	102	101	99	100	99	99	104	99	98	102	99	103	100
							12																					103	99	104	101	102	106	101	104	102	101	101	102	101	107	102	99	104	102	107	101
Fig. 2i							13																					106	103	107	102	104	109	103	105	105	103	103	104	104	109	104	99	108	106	111	103
day	PBS	WSN	WSN (UL)	LAIV WSN-NA	LAIV WSN-AS1		14																					110	106	112	106	108	113	107	108	109	107	107	108	108	113	107	102	112	110	115	107
5	1
5	1						Fig. 2k
5	1							control			PBS			WSN(UL)			LAIV WSN-NA			LAIV WSN-NA-AS1
5	1							0	0	0	4.98	4.94	4.86	4.89	4.95	4.94	2.65	2.45	2.5	2.56	2.26	2.38
6	1
6	1						Fig. 2l
6	1						control	PBS	WSN (UL)	LAIV WSN-NA	LAIV WSN-NA-AS1
7	1						56.324	230.458	212.345	68.346	66.245
7	1						33.245	198.264	199.324	72.359	77.236
7	1						45.378	210.348	245.315	69.346	63.246
5		1
5		1					Fig. 2m
6		1					control	PBS	WSN (UL)	LAIV WSN-NA	LAIV WSN-NA-AS1
6		1					76.354	486.357	404.367	1120.37	998.321
6		1					68.324	505.369	515.369	1010.36	1260.02
7		1					77.234	399.356	486.321	1124.65	1183.26
7		1
7		1
7		1
8		1
14			0
14			0
14			0
14			0
14			0
14			0
14			0
14			0
14			0
14			0
14				0
14				0
14				0
14				0
14				0
14				0
14				0
14				0
14				0
14				0
14					0
14					0
14					0
14					0
14					0
14					0
14					0
14					0
14					0
14					0
[truncated: 8 more columns]

## Sheet: Fig.3
Fig. 3a
hours	PBS			WSN			LAIV WSN-NA			LAIV WSN-NA-AS1
0	102	99	99	102	98	100	97	101	102	103	97	100
12	99	101	103	92	95	98	102	99	101	103	101	98
24	102	106	105	75	74	70	95	93	92	93	95	91
36	104	112	115	45	43	48	85	86	81	86	79	82
Fig. 3b
hours	PBS			WSN			LAIV WSN-NA			LAIV WSN-NA-AS1
0	0	0	0	2.3	2.17	2.48	2.34	2.38	2.45	2.51	2.49	2.3
12	0	0	0	3.51	3.08	3	2.32	2.4	2.41	2.45	2.46	2.32
24	0	0	0	6.45	6.36	6.56	2.94	2.91	2.88	3	2.98	3.08
36	0	0	0	6.74	6.65	6	2.88	2.86	2.94	2.94	2.98	3
Fig. 3c							Fig. 3i
PBS	WSN	LAIV WSN-NA	LAIV WSN-NA-AS1				PBS			WSN			LAIV WSN-NA			LAIV WSN-NA-AS1
1	19.2	7.7	9.5				0	0	0	2.4	2.26	2.61	0	0.47	0.3	0.47	0.3	0
0.8	27.9	8.4	10.5
0.8	31.2	9.5	12.1
Fig. 3d							Fig. 3l
PBS	WSN	LAIV WSN-NA	LAIV WSN-NA-AS1				PBS			WSN			LAIV WSN-NA			LAIV WSN-NA-AS1
0	98	105	98				0	0	0	3.56	3.45	3.65	0	0.3	0.47	0	0.3	0
0	100	99	106
0	102	98	99
Fig. 3f							Fig. 3n
PBS	WSN	LAIV WSN-NA	LAIV WSN-NA-AS1				PB1 VSDGGPNLY	NP CTELKLSDY	NP SRYWAIRTR	NP LELRSRYWA	HA RGLFGAIAGFIE	HA KESTQKAIDGVTNKVNS	NA CVNGSCFTI	NA MNPNQKIIT	M1 GILGFVFTL	M1 RLEDVFAGK	M1 ASCMGLIY	M2 VETPIRNEW	NS1 AIMDKNIIL
1	19.2	7.7	9.5				21.5	9.9	12.8	12.5	8.5	0	0	6.5	10.2	11.3	13.2	6.6	5.6
0.8	27.9	8.4	10.5				20.1	8.6	12.7	14	8.1	0	0	5.2	11.2	11.5	11.4	7.3	5
0.8	31.2	9.5	12.1				17.3	6.6	8.4	9.6	6.3	0	0	7.1	8.2	9.9	10.9	8.8	4.2
Fig. 3o
ratio	PBS			WSN			LAIV WSN-NA
0	0.1	0.09	0.1	0.08	0.1	0.9	0.09	0.08	0.1
1	1	0.25	0.3	0.5	0.5	0.6	15	18	15
2	0.5	1	0.7	0.25	1.3	0.8	35	43	40
4	1	1.2	0.8	5	6	4	50	55	49

## Sheet: Fig.4
Fig.4a						Fig. 4b						Fig. 4c						Fig. 4d
PBS	WSN (UL)	LAIV WSN-NA	LAIV WSN-NA-AS1			PBS	WSN (UL)	LAIV WSN-NA	LAIV WSN-NA-AS1			PBS	WSN (UL)	LAIV WSN-NA	WSN-NA-AS1			PBS	WSN (UL)	LAIV WSN-NA	LAIV WSN-NA-AS1
45.32	88.324	62.324	73.568			74.356	505.267	158.264	202.417			66.234	968.486	135.248	159.345			59.368	606.357	101.356	121.356
33.248	77.356	70.269	69.489			80.246	454.369	177.369	150.354			78.598	1010.24	158.269	189.264			72.468	555.555	121.375	134.357
50.246	78.368	72.354	65.648			68.397	399.354	198.324	166.998			49.357	1101.26	200.132	121.357			48.354	645.359	99.789	101.225
Fig.4e						Fig. 4f						Fig. 4g						Fig. 4h
PBS	WSN (UL)	LAIV WSN-NA	LAIV WSN-NA-AS1			PBS	WSN (UL)	LAIV WSN-NA	LAIV WSN-NA-AS1			PBS	WSN (UL)	LAIV WSN-NA	LAIV WSN-NA-AS1			PBS	WSN (UL)	LAIV WSN-NA	LAIV WSN-NA-AS1
56.489	389.249	78.268	72.354			28.368	63.862	203.784	238.214			25.375	78.268	234.567	241.256			8.756	50.894	102.97	133.45
48.931	414.265	64	68.246			18.376	55.897	212.375	215.376			18.246	98.367	228.789	212.354			5.369	66.285	113.69	107.25
38.648	303.289	66.324	80.243			25.647	48.963	241.862	209.222			31.852	68.226	198.267	201.365			4.375	48.946	128.76	121.225
Fig.4i						Fig. 4j						Fig. 4k
PBS	WT	LAIV WSN-NA	LAIV WSN-NA-AS1			PBS	HI IL-17D	IL-17D				0	0.2	2	20	200
98.765	865.345	143.26	126.85			430.68	400.38	128.74				430.76	493.71	398.71	251.1	130.68
83.246	798.5	158.69	161.23			386.74	390.25	153.29				408.88	451.69	376.28	203.87	144.47
79.865	915.87	123.79	146.87			520.98	299.33	133.68				501.37	399.12	306.11	222.23	128.69
Fig.4l						Fig. 4m
PBS	HI IL-17D	IL-17D				0	0.2	2	20	200
2586.94	2796.83	549.87				3080.77	2596.19	2487.19	1568.77	679.84
3089.28	2500.94	472.48				2976.87	2299.38	2199.66	1329.29	334.34
2876.39	2326.87	386.29				2599.69	3011.29	2689.76	1212.37	376.88

## Sheet: Fig.5
Fig.5a							Fig. 5b							Fig. 5c
control	PBS	WSN (UL)	LAIV WSN-NA	LAIV WSN-NA-AS1			control	PBS	WSN (UL)	LAIV WSN-NA	LAIV WSN-NA-AS1			control	PBS	WSN (UL)	LAIV WSN-NA	LAIV WSN-NA-AS1
567.23	3026.78	2698.36	1468.32	1563.21			56.324	230.458	212.345	68.346	66.245			76.354	486.357	404.367	1120.37	998.321
764.39	2796.26	3310.26	1236.98	1304.58			33.245	198.264	199.324	72.359	77.236			68.324	505.369	515.369	1010.36	1260.02
512.396	3030.25	3102.89	1269.24	1026.78			45.378	210.348	245.315	69.346	63.246			77.234	399.356	486.321	1124.65	1183.26
Fig.5d							Fig. 5e							Fig. 5f
control	PBS	WSN (UL)	LAIV WSN-NA	LAIV WSN-NA-AS1			control	PBS	WSN (UL)	LAIV WSN-NA	LAIV WSN-NA-AS1			control	PBS	WSN (UL)	LAIV WSN-NA	LAIV WSN-NA-AS1
68.234	1235.13	1012.36	234.349	190.348			48.965	719.654	697.345	123.265	177.654			48.369	864.324	888.886	88.467	92.345
77.493	1124.23	1312.36	180.249	176.264			77.246	689.546	622.125	186.348	110.235			55.248	796.213	712.684	78.264	77.246
59.346	986.256	987.654	202.675	220.354			66.459	632.158	650.498	168.321	151.345			38.123	909.236	912.354	90.246	81.666
Fig.5g							Fig. 5h							Fig. 5i
control	PBS	WSN (UL)	LAIV WSN-NA	LAIV WSN-NA-AS1			control	PBS	WSN(UL)	LAIV WSN-NA	LAIV WSN-NA-AS1			control	PBS	WSN (UL)	LAIV WSN-NA	LAIV WSN-NA-AS1
38.469	102.367	89.456	187.698	160.348			76.321	1120.49	1120.39	187.69	201.78			13.234	53.214	38.324	101.264	99.167
55.314	123.456	123.245	159.348	188.154			53.965	1024.87	980.64	194.88	167.27			15.387	48.312	66.214	88.756	104.354
28.987	99.321	111.034	179.321	164.289			66.248	888.78	1020.55	150.49	178.87			8.357	33.245	45.214	110.246	98.112

## Sheet: Fig.6
Fig. 6e
	8 hrs			24 hrs
WSN	2.41	2.58	2.61	6.57	6.4	6.34
LAIV WSN-NA(p)	2.56	2.48	2.64	2.63	2.61	2.49
LAIV WSN-NA-AS1(p)	2.65	2.63	2.4	2.49	2.45	2.71
Fig. 6f
	8 hrs			24 hrs
WSN	96	101	103	101	98	99
LAIV WSN-NA(p)	98	99	102	366	415	406
LAIV WSN-NA-AS1(p)	102	96	98	385	410	358
Fig. 6g
hours	PBS			WSN			LAIV WSN-NA(p)			LAIV WSN-NA-AS1(p)
0	100	98	102	97	101	102	99	100	101	98	99	103
12	103	104	101	93	92	88	95	96	98	95	98	97
24	105	108	109	76	70	81	88	86	84	90	81	88
36	115	113	121	48	45	47	75	74	76	77	70	76
Fig. 6h
PBS					WSN(UL)					LAIV WSN-NA(p)					LAIV WSN-NA-AS1(p)
20	10	10	40	20	640	320	640	320	320	40	40	10	20	30	10	30	20	20	40
Fig. 6i							Fig. 6j
day	PBS	WSN (UL)	LAIV WSN-NA(p)	LAIV WSN-NA-AS1(p)				control					PBS					WSN(UL)					LAIV WSN-NA(p)					LAIV WSN-NA-AS1(p)
5	1							88.234	78.395	59.946	97.239	82.543	513.627	499.997	493.772	500.143	517.43	507.87	509.275	495.398	500.903	500.903	1144.21	1166.56	1128.52	1147.38	1163.34	1253.43	1153.73	1122.3	1160.13	1176.27
5	1
5	1
5	1
5	1
6	1
6	1
6	1
6	1
7	1
5		1
5		1
5		1
6		1
6		1
6		1
7		1
7		1
7		1
8		1
14			0
14			0
14			0
14			0
14			0
14			0
14			0
14			0
14			0
14			0
14				0
14				0
14				0
14				0
14				0
14				0
14				0
14				0
14				0
14				0
